# Supplementary material for: Fracture toughness of three-dimensional printed and milled denture bases
Source: PLoS One. 2025 Aug 25;20(8):e0329556. doi: 10.1371/journal.pone.0329556 (PMC12377610; doi:10.1371/journal.pone.0329556)
Supplement: S1 File — (XLSX) [file pone.0329556.s001.xlsx]

## Sheet: Formlab
Height	Thickness	Crack	Fracture force	L	x	f1	f2	f3	F	K
7.65	4.38	2.8	30.61	30	0.366013	1.81497	1.74095	1.74866	1.80697	0.566199
7.65	4.36	2.88	29.27	30	0.376471	1.84072	1.74278	1.72617	1.85844	0.559388
7.93	4.04	2.52	35.78	30	0.317781	1.69116	1.73553	1.84324	1.59233	0.599107
7.75	4	2.52	34.88	30	0.325161	1.71069	1.73599	1.82978	1.623	0.622306
7.75	4.08	2.88	23.88	30	0.371613	1.8288	1.74191	1.7367	1.83429	0.472074
7.72	4	2.3	33.91	30	0.297927	1.63748	1.73507	1.87757	1.5132	0.567361
7.7	4	2.66	31.59	30	0.345455	1.76326	1.73798	1.79085	1.7112	0.600033
7.7	4	2.78	35.93	30	0.361039	1.8026	1.74015	1.75912	1.78316	0.711169
7.68	4	2.4	28.59	30	0.3125	1.67705	1.73529	1.85265	1.57082	0.500449
7.65	3.97	2.7	28.74	30	0.352941	1.78227	1.73895	1.7758	1.74528	0.566489

## Sheet: Milld Chinese
Height	Thickness	Crack	Fracture force	L	x	f1	f2	f3	F	K
8.24	4.24	3.14	82.11	30	0.381068	1.85192	1.74365	1.71607	1.88169	1.46154
8.24	4.24	2.7	81.36	30	0.32767	1.71727	1.73618	1.82512	1.63359	1.25724
8.22	4.22	3.12	76.2	30	0.379562	1.84826	1.74337	1.71939	1.87403	1.36218
8.26	4.25	2.97	79.79	30	0.359564	1.79891	1.73992	1.76219	1.77618	1.33259
8.26	4.23	3.24	68.71	30	0.392252	1.8789	1.74592	1.69096	1.93997	1.25929
8.24	4.24	2.75	85.1	30	0.333738	1.7331	1.7367	1.81367	1.65956	1.33594
8.15	4.24	3.02	68.11	30	0.370552	1.82619	1.74172	1.73898	1.82907	1.19801
8.2	4.22	2.95	77.17	30	0.359756	1.79939	1.73995	1.76179	1.77709	1.31294
8.18	4.24	3.02	70.96	30	0.369193	1.82284	1.74149	1.74189	1.82241	1.23676
8.24	4.24	3.05	68.94	30	0.370146	1.82519	1.74165	1.73985	1.82707	1.19149

## Sheet: Nextdent
Height	Thickness	Crack	Fracture force	L	x	f1	f2	f3	F	K
8.5	4.58	2.81	109.21	30	0.330588	1.7249	1.73642	1.81964	1.64602	1.50253
8.39	4.32	3.06	116.09	30	0.36472	1.81176	1.74074	1.75139	1.80074	1.88904
8.46	4.38	2.63	82.63	30	0.310875	1.67268	1.73524	1.8555	1.56427	1.13773
8.53	4.53	1.92	138.32	30	0.225088	1.4233	1.74542	1.97847	1.25565	1.46
8.6	4.36	3	142.5	30	0.348837	1.77187	1.7384	1.7841	1.72649	2.12259
8.4	4.31	2.9	138.47	30	0.345238	1.76271	1.73795	1.79128	1.71023	2.14109
8.53	4.5	2.52	87.65	30	0.295428	1.6306	1.7351	1.88169	1.50356	1.11521
8.51	4.32	2.96	129.27	30	0.347826	1.7693	1.73827	1.78613	1.7219	1.96902
8.55	4.28	2.85	129.57	30	0.333333	1.73205	1.73667	1.81444	1.65781	1.90444
8.45	4.3	3.04	133.46	30	0.359763	1.79941	1.73995	1.76177	1.77712	2.13028

## Sheet: Avadent
Height	Thickness	Crack	Fracture force	L	x	f1	f2	f3	F	K
8.68	4.41	3.08	118.79	30	0.354839	1.78705	1.73922	1.77193	1.75406	1.75278
8.66	4.45	3.18	106.29	30	0.367206	1.81792	1.74115	1.74613	1.81274	1.6118
8.76	4.45	3.08	87.65	30	0.351598	1.77887	1.73877	1.77853	1.7391	1.25338
8.27	4.51	2.99	108.38	30	0.361548	1.80387	1.74023	1.75805	1.78558	1.71165
8.88	4.31	2.99	134.96	30	0.336712	1.74081	1.737	1.80796	1.67248	1.87754
8.84	4.36	2.79	92.14	30	0.315611	1.68538	1.73542	1.84713	1.58345	1.20784
9.12	4.34	3.71	85.55	30	0.406798	1.91342	1.74915	1.6572	2.01959	1.37127
8.47	4.4	2.93	148.88	30	0.345927	1.76447	1.73803	1.78991	1.71332	2.2311
8.3	4.44	2.88	96.93	30	0.346988	1.76717	1.73817	1.7878	1.71811	1.48809
7.9	4.32	2.27	101.05	30	0.287342	1.60813	1.73532	1.89472	1.47284	1.47194
